# Supplementary material for: Study of Animal Mixing and the Dynamics of Hepatitis E Virus Infection on a Farrow-to-Finish Pig Farm
Source: Animals (Basel). 2022 Jan 22;12(3):272. doi: 10.3390/ani12030272 (PMC8833537; doi:10.3390/ani12030272)
Supplement: Supplementary file 1 [file animals-12-00272-s001.zip]

Archive with 1 entries (1 files):
- animals-1466765-supplementary.pdf
